# Supplementary material for: A Stochastic Model Correctly Predicts Changes in Budding Yeast Cell Cycle Dynamics upon Periodic Expression of CLN2
Source: PLoS One. 2014 May 9;9(5):e96726. doi: 10.1371/journal.pone.0096726 (PMC4016136; doi:10.1371/journal.pone.0096726)
Supplement: File S1 — The zip file contains Matlab and C++ scripts with MEX files that reproduce the cell cycle statistics listed in Tables 1 , 2 , and 3 . File A is Matlab script that reproduces the statistics of cln3 simulations (rightmost column of Table 1). An individual text file for each statistical data point is generated upon execution of File A. File B is Matlab script that reproduces the statistics of wild type simulations (rightmost column of Table 2). An individual text file for each statistical data point is generated upon execution of File B. File C is a Matlab script that reproduces the statistics of cln3 MET3-CLN2 simulations (forcing period of 90 min) with medium MET3 strength (Table 3: fourth column from the left). An individual text file for each statistical data point is generated upon execution of File C. File D is a Matlab file that needs to be renamed to “findnearest.m” for the execution of Files A, B, and C. File E is a data file that needs to be renamed to “paramdeterm.txt” for the execution of Files A, B, and C. File F is a data file that needs to be renamed to “uoptim.txt” for the execution of Files A, B, and C. File G is a data file that needs to be renamed to “numbmolectime0cln3del.txt” for the execution of Files A and C. File H is a data file that needs to be renamed to “numbmolectime0.txt” for the execution of File B. File I is a C++ file that needs to be renamed to “integratepulse.cpp” for the execution of File C. File J is a MEX file that needs to be renamed to “integratepulse.mexw64” for the execution of File C. File K is a C++ file that needs to be renamed to “integrateic.cpp” for the execution of Files A, B, and C. File L is a MEX file that needs to be renamed to “integrateic.mexw64” for the execution of Files A, B, and C. File M is a C++ file needs to be renamed to “integrate.cpp” for the execution of Files A and B. File N is a MEX file that needs to be renamed to “integrate.mexw64” for the execution of Files A and B. (ZIP) [file pone.0096726.s011.zip › FILEA.m]

clear
clc

ud=load('paramdeterm.txt');
uoptim=load('uoptim.txt');
%rate of CLN2 pulse is wild type ks_n2_bf initially
uoptim(55)=ud(23);

rundata=[];

yout=[];
xout=[];
mout=[];
exitcode=[];
nRowsMatrixes=[];


 ystoch=load('numbmolectime0cln3del.txt');

 
   tspan=[0 700];

   step=0.01;
   
   

ustoch(2) =1; 
ustoch(128) =0.2; 
ustoch(129)=0.2; 
ustoch(130) =0.4; 
ustoch(131) =28; 
ustoch(132) =uoptim(41); 
ustoch(133)=uoptim(42);
ustoch(134) =uoptim(43); 
ustoch(135) =uoptim(43);
ustoch(136) =uoptim(44);
ustoch(137) =uoptim(45); 
ustoch(138) =uoptim(45); 
ustoch(139) =uoptim(45);
ustoch(140) =uoptim(46);
ustoch(141) =uoptim(47); 
ustoch(142) =uoptim(48); 
ustoch(143) =uoptim(47);
ustoch(144) =uoptim(49); 
ustoch(145) =uoptim(49);
ustoch(146) =uoptim(50);
ustoch(147) =uoptim(51); 
ustoch(148) =uoptim(51);
ustoch(149) =uoptim(52); 
ustoch(150)=uoptim(52); 
ustoch(151) =uoptim(52);
ustoch(152) =uoptim(53);
ustoch(153) =uoptim(54);
ustoch(154)=0;
%%%%%%%%%%%%%%%%
ustoch(12)=ud(1)	;
ustoch(13)=ud(2)	;
ustoch(14)=ud(3)	;
ustoch(15)=ud(4)	;
ustoch(16)=ud(5)	;
ustoch(17)=ud(6)	;
ustoch(18)=ud(7)	;
ustoch(20)=ud(8)	;
%ustoch(19)=ud(9)	;
%% CLN3 IS DELETED, DN3 IS SET TO ZERO%%%%%
ustoch(19)=0	;
ustoch(21)=ud(10)	;
ustoch(22)=ud(11)	;
ustoch(23)=ud(12)	;
ustoch(25)=ud(13)	;
ustoch(26)=ud(14)	;
ustoch(27)=ud(16)	;
ustoch(28)=ud(17)	;
ustoch(29)=ud(18)	;
ustoch(30)=ud(19)	;
ustoch(32)=ud(20)	;
ustoch(33)=ud(21)	;
ustoch(34)=ud(22)	;
ustoch(35)=ud(23)	;
ustoch(36)=ud(24)	;
ustoch(37)=ud(25)	;
ustoch(38)=ud(26)	;
ustoch(39)=ud(27)	;
ustoch(40)=ud(28)	;
ustoch(41)=ud(29)	;
ustoch(42)=ud(30)	;
ustoch(43)=ud(31)	;
ustoch(44)=ud(32)	;
ustoch(45)=ud(33)	;
ustoch(46)=ud(34)	;
ustoch(47)=ud(35)	;
ustoch(48)=ud(36)	;
ustoch(49)=ud(37)	;
ustoch(50)=ud(38)	;
ustoch(51)=ud(39)	;
ustoch(52)=ud(40)	;
ustoch(54)=ud(41)	;
ustoch(55)=ud(42)	;
ustoch(56)=ud(43)	;
ustoch(57)=ud(44)	;
ustoch(59)=ud(45)	;
ustoch(60)=ud(46)	;
ustoch(61)=ud(47)	;
ustoch(62)=ud(48)	;
ustoch(63)=ud(49)	;
ustoch(64)=ud(50)	;
ustoch(65)=ud(51)	;
ustoch(70)=ud(52)	;
ustoch(71)=ud(53)	;
ustoch(72)=ud(54)	;
ustoch(66)=ud(55)	;
ustoch(67)=ud(56)	;
ustoch(68)=ud(57)	;
ustoch(69)=ud(58)	;
ustoch(76)=ud(59)	;
ustoch(77)=ud(60)	;
ustoch(78)=ud(61)	;
ustoch(79)=ud(62)	;
ustoch(80)=ud(63)	;
ustoch(74)=ud(64)	;
ustoch(75)=ud(65)	;
ustoch(81)=ud(66)	;
ustoch(82)=ud(67)	;
ustoch(83)=ud(68)	;
ustoch(84)=ud(69)	;
ustoch(53)=ud(70)	;
ustoch(58)=ud(71)	;
ustoch(85)=ud(72)	;
ustoch(87)=ud(73)	;
ustoch(88)=ud(74)	;
ustoch(90)=ud(75)	;
ustoch(91)=ud(76)	;
ustoch(92)=ud(78)	;
ustoch(93)=ud(79)	;
ustoch(94)=ud(80)	;
ustoch(95)=ud(81)	;
ustoch(96)=ud(82)	;
ustoch(98)=ud(83)	;
ustoch(99)=ud(84)	;
ustoch(100)=ud(85)	;
ustoch(101)=ud(87)	;
ustoch(102)=ud(88)	;
ustoch(103)=ud(89)	;
ustoch(106)=ud(90)	;
ustoch(107)=ud(92)	;
ustoch(109)=ud(93)	;
ustoch(110)=ud(94)	;
ustoch(111)=ud(95)	;
ustoch(114)=ud(97)	;
ustoch(115)=ud(98)	;
ustoch(116)=ud(99)	;
ustoch(118)=ud(101)	;
ustoch(119)=ud(103)	;
ustoch(120)=ud(104)	;
ustoch(121)=ud(105)	;
ustoch(122)=ud(106)	;
ustoch(123)=ud(107)	;
ustoch(124)=ud(108)	;
ustoch(125)=ud(110)	;
ustoch(126)=ud(111)	;
ustoch(127)=ud(112)	;
ustoch(1)=ud(113)	;
%ustoch(11)=ud(114)	;
%MDT value%%%%%%%
ustoch(11)=84;
ustoch(24)=ud(115)	;
ustoch(31)=ud(116)	;
ustoch(73)=ud(117)	;
ustoch(86)=ud(118)	;
ustoch(89)=ud(119)	;
ustoch(97)=ud(120)	;
ustoch(104)=ud(121)	;
ustoch(105)=ud(122)	;
ustoch(108)=ud(123)	;
ustoch(113)=ud(124)	;
ustoch(117)=ud(125)	;
ustoch(112)=ud(126)	;
ustoch(155)=ud(128)	;
ustoch(156)=ud(129)	;
ustoch(157)=ud(130)	;
ustoch(158)=ud(131)	;
ustoch(159)=ud(132)	;
ustoch(160)=ud(134)	;
ustoch(161)=ud(134)	;
ustoch(162)=ud(135)	;
ustoch(163)=ud(136)	;
ustoch(164)=ud(137)	;
ustoch(165)=ud(138)	;
ustoch(166)=ud(139)	;
ustoch(167)=ud(140)	;
ustoch(168)=ud(141)	;
ustoch(169)=ud(142)	;
ustoch(170)=ud(143)	;
ustoch(171)=ud(144)	;
ustoch(172)=ud(145)	;
ustoch(173)=ud(146)	;
ustoch(174)=uoptim(1);
ustoch(175)=uoptim(2);
ustoch(176)=uoptim(3);
ustoch(177)=uoptim(4);
ustoch(178)=uoptim(5);
ustoch(179)=uoptim(6);
ustoch(180)=uoptim(7);
ustoch(181)=uoptim(8);
ustoch(182)=uoptim(9);
ustoch(183)=uoptim(10);
ustoch(184)=uoptim(11);
ustoch(185)=uoptim(12);
ustoch(186)=uoptim(13);
ustoch(187)=uoptim(14);
ustoch(188)=uoptim(15);
ustoch(189)=uoptim(16);
ustoch(190)=uoptim(17);
ustoch(191)=uoptim(18);
ustoch(192)=uoptim(19);
ustoch(193)=uoptim(20);
ustoch(194)=uoptim(21);
ustoch(195)=uoptim(22);
ustoch(196)=uoptim(23);
ustoch(197)=uoptim(24);
ustoch(198)=uoptim(25);
ustoch(199)=uoptim(26);
ustoch(200)=uoptim(27);
ustoch(201)=uoptim(28);
ustoch(202)=uoptim(29);
ustoch(203)=uoptim(30);
ustoch(204)=uoptim(31);
ustoch(205)=uoptim(32);
ustoch(3)=uoptim(33);
ustoch(4)=uoptim(34);
ustoch(5)=uoptim(35);
ustoch(6)=uoptim(36);
ustoch(7)=uoptim(37);
ustoch(8)=uoptim(38);
ustoch(9)=uoptim(39);
ustoch(10)=uoptim(40);
%rate of CLN2 pulse comes here%%%%%%%%%%%%%%%%%%%%%
%ustoch(206)=uoptim(55)/4;
ustoch(206)=0;

%%%%%%%%%%%%%%%%%%%%%

%ustoch(1) is the fraction of daughter
fraction_mother = 1-ustoch(1);


  

%%%%%%%%%%%%%%%%%%%%%%%%%%%%%%%%%%%%%%%%%%%%%%%%%%%%%%%%%%%%
% Initialization of initial population: 
% - alternation of mother and daughter run
% - each simulation is 2000 minutes long
% - only the last data point is stored and it will be the initial condition set for the following part of the simulation
%%%%%%%%%%%%%%%%%%%%%%%%%%%%%%%%%%%%%%%%%%%%%%%%%%%%%%%%%%%%

rand('state',sum(100*clock))
 
%disp('Initialization of initial population')
mother = true;
inc_all=[];
while1loop=1;
dummy=1;

%initial conditions for the first pedigree
yout_count=1;


%while(yout_count<=8)
%total number of initial condition sets (one per pedigree)
while(yout_count<=8)
   seed=rand*sum(100*clock);
   
  
      if(mod(yout_count,2) ~= 0)
		%mother initial population
		ustoch(1)=fraction_mother;
		tspan=[0 2000];
   else 
		%daughter initial population
		ustoch(1)=1-fraction_mother;
		tspan=[0 2000];
	end
   
 
   
   [ yout,xout,mout,exitcode,nRowsMatrixes]=integrateic(tspan,ystoch,step,ustoch,seed);
   
	%cut matrixes and array to the right size
    yout = yout(1:nRowsMatrixes(1),:);
	xout = xout(1:nRowsMatrixes(2),:);
	mout = mout(1:nRowsMatrixes(3),:);
	exitcode = exitcode(1:nRowsMatrixes(4),:);

	%if exitcode is empty, append results
	if(nRowsMatrixes(4)==0 & (length(yout)*length(xout))>0) 
		yfinal = [0 yout(nRowsMatrixes(1),2:29) 0 xout(nRowsMatrixes(2),1:4) ];
		%append results
		inc_all=[inc_all;yfinal];
		yout_count=yout_count+1;
	else
		while1loop=2;
		break;
	end
 end

%disp('Initialization of run.pl loop')
list=inc_all;
OUTLIST=[];  % ## complete initial conditions of all cells will be written here
ABUNDANCES=[];
family_all=[];
cycletime_m_all=[];
cycletime_d_all=[];
g1_m_all=[];
g1_d_all=[];
t1_mass_m_all=[];
t1_mass_d_all=[];
g1_mass_m_all=[];
g1_mass_d_all=[];
divisiontime_all=[];
exitcode_all=[];
nRowsMatrixes_all=zeros(26,1);
print_all_C_files=false;
print_allout=false;


inc_all_nrows = size(inc_all);

 


printAbundancesInFiles=true;

%%%%%%%%%%%%%%%%%%%%%%%%%%%%%%%%%
%%%%%%%%%%%%%%%%%%%%%%%%%%%%%%%%%
%%%%%%%%%%%%%%%%%%%%%%%%%%%%%%%%%

ustoch(1)=fraction_mother;
%% Beginning of the while(1) loop 
while (while1loop==1)	
	size_list = size(list);
	nrow_list = size_list(1);
	
	
	if(nrow_list~= 0)
		for list_index=1:nrow_list
				initials = list(list_index,:);
				OUTLIST=[OUTLIST;initials];
			   seed=rand*sum(100*clock);
			   
			   
				
				tspan = [initials(1) 700];
				 
				ystoch=initials(1:29);
			 
				cell_type=initials(30);
				 
				x03=initials(31:34);
			   
			   [yout,xout,mout,family,cycletime_m,cycletime_d,cycletimemin_m,cycletimemin_d,massatb_m,massatb_d,t1_m,t1_d,t2_m,t2_d,t3_m,t3_d,g1_m,g1_d,t1_mass_m,t1_mass_d,g1_mass_m,g1_mass_d,t3_mass_m,t3_mass_d,divisiontime,exitcode,nRowsMatrixes]=integrate(tspan,ystoch,step,ustoch,cell_type,x03,seed);

			   
				%cut matrixes and array to the right size
				yout = yout(1:nRowsMatrixes(1),:);
				xout = xout(1:nRowsMatrixes(2),:);
				mout = mout(1:nRowsMatrixes(3),:);
				family = family(1:nRowsMatrixes(4),:);
				cycletime_m = cycletime_m(1:nRowsMatrixes(5),:);
				cycletime_d = cycletime_d(1:nRowsMatrixes(6),:);
			 
			 
				g1_m = g1_m(1:nRowsMatrixes(17),:);
				g1_d = g1_d(1:nRowsMatrixes(18),:);
			 
				divisiontime = divisiontime(1:nRowsMatrixes(25),:);
				exitcode = exitcode(1:nRowsMatrixes(26),:);
				rundata=[yout xout mout];
				if(print_allout)
					filename=['rundata',int2str(runn),'.txt'];
					save(filename, 'rundata', '-ascii'); 
			   end
			
			%######## collect protein abundances
			  tpicked=[];
              divtime1=0;
			  


			prev_rundata_ind=1;
			
			for divisiontime_index=1:nRowsMatrixes(25)
				prev_div_time = tspan(1);
				if(divisiontime_index > 1)
					prev_div_time = divisiontime(divisiontime_index-1) ;
				end
				if(printAbundancesInFiles) 
					el_search = divisiontime(divisiontime_index);
					
					rundata_ind = findnearest(el_search,rundata(:,1));

					prev_rundata_ind = rundata_ind;
	
				end
			end
			  
			 
				  
            %%%%%%%%%%%%%%%%%%%%%%%%%%%%%%%%%%%%%%%%
				
			for divisiontime_index=1:nRowsMatrixes(25)
				
				if (divtime1~=0)
					unrounded=divtime1+(divisiontime(divisiontime_index)-divtime1)*log(2/(2-rand))/log(2);  
					%## randomly pick time between two division times 
					tpicked_element=floor(100*unrounded)/100;
					while ( (tpicked_element==divisiontime(divisiontime_index)) || (tpicked_element==divtime1) ) 
						unrounded=divtime1+(divisiontime(divisiontime_index)-divtime1)*log(2/(2-rand))/log(2);  
						%## randomly pick time between two division times
						tpicked_element=floor(100*unrounded)/100;
					end
					tpicked=[tpicked;tpicked_element];			
				end
                divtime1=divisiontime(divisiontime_index);
			end
            
			d_size_tpicked=size(tpicked);
			size_tpicked = d_size_tpicked(1);
     
	 
	 
			   for i_tpicked=1:size_tpicked
					el_search = tpicked(i_tpicked);
					rundata_ind = findnearest(el_search,rundata(:,1));
					ABUNDANCES=[ABUNDANCES; rundata(rundata_ind,:)];
			   end
			   
				%append results
				family_all=[family_all;family];
				cycletime_m_all=[cycletime_m_all;cycletime_m];
				cycletime_d_all=[cycletime_d_all;cycletime_d];
			 
			    g1_m_all=[g1_m_all;g1_m];
				g1_d_all=[g1_d_all;g1_d];
	 
				divisiontime_all=[divisiontime_all;divisiontime];
				exitcode_all=[exitcode_all;exitcode];
				nRowsMatrixes_all = nRowsMatrixes_all+nRowsMatrixes;

		end %end for for each list.txt initial condition
		list=[];
		list=family_all;
		family_all=[];
		nRowsMatrixes_all(4)=0;

		
	else 
		%disp('Simulation completed, we will collect the statistics')
		break;
	end
	
	
end
%% End of the while(1) loop		 
   
  
 %number of failed cycles
 size_exitcode = size(exitcode_all);
 

mean_cycletime_m_all=mean(cycletime_m_all);
mean_cycletime_d_all=mean(cycletime_d_all);
 
 
mean_g1_m_all=mean(g1_m_all);
mean_g1_d_all=mean(g1_d_all);
 
std_cycletime_m_all=std(cycletime_m_all);
std_cycletime_d_all=std(cycletime_d_all);
		 	 
std_g1_m_all=std(g1_m_all);
std_g1_d_all=std(g1_d_all);
	 
cv_cycletime_m_all=std_cycletime_m_all./mean_cycletime_m_all;  
cv_cycletime_d_all=std_cycletime_d_all./mean_cycletime_d_all; 
	 		 
cv_g1_m_all=std_g1_m_all./mean_g1_m_all; 
cv_g1_d_all= std_g1_d_all./mean_g1_d_all;  
 
 
save workspace
			
			
			
			
			
save meancycletime_m_cln3del.txt    mean_cycletime_m_all -ASCII
save meancycletime_d_cln3del.txt    mean_cycletime_d_all 	-ASCII
 
save meang1_m_cln3del.txt  mean_g1_m_all -ASCII
save meang1_d_cln3del.txt  mean_g1_d_all 	-ASCII
 
save cvcycletime_m_cln3del.txt  cv_cycletime_m_all   -ASCII
save cvcycletime_d_cln3del.txt    cv_cycletime_d_all     -ASCII
	 		 
save cvg1_m_cln3del.txt  cv_g1_m_all   -ASCII
save  cvg1_d_cln3del.txt  cv_g1_d_all    -ASCII
