# Supplementary material for: A Stochastic Model Correctly Predicts Changes in Budding Yeast Cell Cycle Dynamics upon Periodic Expression of CLN2
Source: PLoS One. 2014 May 9;9(5):e96726. doi: 10.1371/journal.pone.0096726 (PMC4016136; doi:10.1371/journal.pone.0096726)
Supplement: File S1 — The zip file contains Matlab and C++ scripts with MEX files that reproduce the cell cycle statistics listed in Tables 1 , 2 , and 3 . File A is Matlab script that reproduces the statistics of cln3 simulations (rightmost column of Table 1). An individual text file for each statistical data point is generated upon execution of File A. File B is Matlab script that reproduces the statistics of wild type simulations (rightmost column of Table 2). An individual text file for each statistical data point is generated upon execution of File B. File C is a Matlab script that reproduces the statistics of cln3 MET3-CLN2 simulations (forcing period of 90 min) with medium MET3 strength (Table 3: fourth column from the left). An individual text file for each statistical data point is generated upon execution of File C. File D is a Matlab file that needs to be renamed to “findnearest.m” for the execution of Files A, B, and C. File E is a data file that needs to be renamed to “paramdeterm.txt” for the execution of Files A, B, and C. File F is a data file that needs to be renamed to “uoptim.txt” for the execution of Files A, B, and C. File G is a data file that needs to be renamed to “numbmolectime0cln3del.txt” for the execution of Files A and C. File H is a data file that needs to be renamed to “numbmolectime0.txt” for the execution of File B. File I is a C++ file that needs to be renamed to “integratepulse.cpp” for the execution of File C. File J is a MEX file that needs to be renamed to “integratepulse.mexw64” for the execution of File C. File K is a C++ file that needs to be renamed to “integrateic.cpp” for the execution of Files A, B, and C. File L is a MEX file that needs to be renamed to “integrateic.mexw64” for the execution of Files A, B, and C. File M is a C++ file needs to be renamed to “integrate.cpp” for the execution of Files A and B. File N is a MEX file that needs to be renamed to “integrate.mexw64” for the execution of Files A and B. (ZIP) [file pone.0096726.s011.zip › FILED.m]

function [r,c,V] = findnearest(srchvalue,srcharray,bias)

% Usage:
% Find the nearest numerical value in an array to a search value
% All occurances are returned as array subscripts
%
% Output:
%
% For 2D matrix subscripts (r,c) use:
%
%       [r,c] = findnearest(srchvalue,srcharray,gt_or_lt)
%
%
% To also output the found value (V) use:
%
%       [r,c,V] = findnearest(srchvalue,srcharray,gt_or_lt)
%
%
% For single subscript (i) use:
%
%         i   = findnearest(srchvalue,srcharray,gt_or_lt)
% 
%
% Inputs:
%
%    srchvalue = a numerical search value
%    srcharray = the array to be searched
%    bias      = 0 (default) for no bias
%                -1 to bias the output to lower values
%                 1 to bias the search to higher values
%                (in the latter cases if no values are found
%                 an empty array is ouput)
%
%
% By Tom Benson (2002)
% University College London
% t.benson@ucl.ac.uk

if nargin<2
    error('Need two inputs: Search value and search array')
elseif nargin<3
    bias = 0;
end

% find the differences
srcharray = srcharray-srchvalue;

if bias == -1   % only choose values <= to the search value
    
    srcharray(srcharray>0) =inf;
        
elseif bias == 1  % only choose values >= to the search value
    
    srcharray(srcharray<0) =inf;
        
end

% give the correct output
if nargout==1 | nargout==0
    
    if all(isinf(srcharray(:)))
        r = [];
    else
        r = find(abs(srcharray)==min(abs(srcharray(:))));
    end 
        
elseif nargout>1
    if all(isinf(srcharray(:)))
        r = [];c=[];
    else
        [r,c] = find(abs(srcharray)==min(abs(srcharray(:))));
    end
    
    if nargout==3
        V = srcharray(r,c)+srchvalue;
    end
end


    
