# Supplementary material for: A Stochastic Model Correctly Predicts Changes in Budding Yeast Cell Cycle Dynamics upon Periodic Expression of CLN2
Source: PLoS One. 2014 May 9;9(5):e96726. doi: 10.1371/journal.pone.0096726 (PMC4016136; doi:10.1371/journal.pone.0096726)
Supplement: File S1 — The zip file contains Matlab and C++ scripts with MEX files that reproduce the cell cycle statistics listed in Tables 1 , 2 , and 3 . File A is Matlab script that reproduces the statistics of cln3 simulations (rightmost column of Table 1). An individual text file for each statistical data point is generated upon execution of File A. File B is Matlab script that reproduces the statistics of wild type simulations (rightmost column of Table 2). An individual text file for each statistical data point is generated upon execution of File B. File C is a Matlab script that reproduces the statistics of cln3 MET3-CLN2 simulations (forcing period of 90 min) with medium MET3 strength (Table 3: fourth column from the left). An individual text file for each statistical data point is generated upon execution of File C. File D is a Matlab file that needs to be renamed to “findnearest.m” for the execution of Files A, B, and C. File E is a data file that needs to be renamed to “paramdeterm.txt” for the execution of Files A, B, and C. File F is a data file that needs to be renamed to “uoptim.txt” for the execution of Files A, B, and C. File G is a data file that needs to be renamed to “numbmolectime0cln3del.txt” for the execution of Files A and C. File H is a data file that needs to be renamed to “numbmolectime0.txt” for the execution of File B. File I is a C++ file that needs to be renamed to “integratepulse.cpp” for the execution of File C. File J is a MEX file that needs to be renamed to “integratepulse.mexw64” for the execution of File C. File K is a C++ file that needs to be renamed to “integrateic.cpp” for the execution of Files A, B, and C. File L is a MEX file that needs to be renamed to “integrateic.mexw64” for the execution of Files A, B, and C. File M is a C++ file needs to be renamed to “integrate.cpp” for the execution of Files A and B. File N is a MEX file that needs to be renamed to “integrate.mexw64” for the execution of Files A and B. (ZIP) [file pone.0096726.s011.zip › FILEG.txt]

  0
  1.1350
  0
  40
  575
  206
  199
  311
  0
  360
  325
  0.0305
  0.0104
  0.0404
  630
  2478
  801
  289
  1066
  69
  18
  1
  164
  126
  1242
  1106
  0
  0
  1
