# Supplementary material for: A Stochastic Model Correctly Predicts Changes in Budding Yeast Cell Cycle Dynamics upon Periodic Expression of CLN2
Source: PLoS One. 2014 May 9;9(5):e96726. doi: 10.1371/journal.pone.0096726 (PMC4016136; doi:10.1371/journal.pone.0096726)
Supplement: File S1 — The zip file contains Matlab and C++ scripts with MEX files that reproduce the cell cycle statistics listed in Tables 1 , 2 , and 3 . File A is Matlab script that reproduces the statistics of cln3 simulations (rightmost column of Table 1). An individual text file for each statistical data point is generated upon execution of File A. File B is Matlab script that reproduces the statistics of wild type simulations (rightmost column of Table 2). An individual text file for each statistical data point is generated upon execution of File B. File C is a Matlab script that reproduces the statistics of cln3 MET3-CLN2 simulations (forcing period of 90 min) with medium MET3 strength (Table 3: fourth column from the left). An individual text file for each statistical data point is generated upon execution of File C. File D is a Matlab file that needs to be renamed to “findnearest.m” for the execution of Files A, B, and C. File E is a data file that needs to be renamed to “paramdeterm.txt” for the execution of Files A, B, and C. File F is a data file that needs to be renamed to “uoptim.txt” for the execution of Files A, B, and C. File G is a data file that needs to be renamed to “numbmolectime0cln3del.txt” for the execution of Files A and C. File H is a data file that needs to be renamed to “numbmolectime0.txt” for the execution of File B. File I is a C++ file that needs to be renamed to “integratepulse.cpp” for the execution of File C. File J is a MEX file that needs to be renamed to “integratepulse.mexw64” for the execution of File C. File K is a C++ file that needs to be renamed to “integrateic.cpp” for the execution of Files A, B, and C. File L is a MEX file that needs to be renamed to “integrateic.mexw64” for the execution of Files A, B, and C. File M is a C++ file needs to be renamed to “integrate.cpp” for the execution of Files A and B. File N is a MEX file that needs to be renamed to “integrate.mexw64” for the execution of Files A and B. (ZIP) [file pone.0096726.s011.zip › FILEK.cpp]

#include "mex.h"
#include <math.h>
#include <stdio.h>      					 
#include <math.h>       					 
#include <time.h>	// library for srand ( time(NULL) )	 
#include <cstdlib>	// library for rand() and RAND_MAX	 
#include <iostream>     // library for cin and cout              
#include <stdlib.h>     // library for exit()			 

#define dydt(A) dydt[(A)-1]  //deal with C to MATLAB subscript convention
#define y(A) y[(A)-1]
#define u(A) u[(A)-1]       //should be no time penalty since A is const
#define isnan(x) _isnan(x) 

static inline double round(double val)
{   
    return floor(val + 0.5);
}


// Numerical options                                        	  
#define N 29                     // number of main variables      
#define M 15                     // number of auxillary variables 
#define O 10                     // number of mRNA variables

#define mu log(2.0)/mdt   
#define av c_vol*6.02*0.1


// Parameters  
 double ueq;  
 double pfluc; 
 double mfluc1;
double ktr1, kdm1, mmin1;
double mfluc2;
double ktr2, kdm2, mmin2;
double mdt;   
double gamm, gammki, gammcp, gammtem;   
double sig, signet;   
double ksn3, Dn3, Jn3, kdn3; 
double ksk2, kdk2;   
double Whi5T, wdpi5, wdpi514, wpi5n3, wpi5k2, wpi5n2, wpi5b5;  
double SBFT, wdpbf, wpbfb2; 
double ksn2, ksn2bf, kdn2; 
 double kski, kskiswi5, kdki, kdkip; 
 double wpkie, ekin3, ekik2, ekin2, ekib5, ekib2, wdpki, wdpki14;  
 double ksb5, ksb5bf, kdb5, kdb520, kdb520i;  
 double ksb2, ksb2m1, kdb2, kdb220, kdb220i, kdb2h1;  
 double ksbude, ebudn3, ebudn2, ebudb5, ebudb2, kdbud; 
 double ksorie, eorib5, eorib2, kdori; 
 double ksspn, kdspn, Jspn;  
 double Mcm1T, wam1b2, wim1;  
 double ksswi5, ksswi5m1, kdswi5;   
 double waswi514, wiswi5b2; 
 double ks20, ks20m1, kd20;  
 double wa20, wi20mad;  
 double APCT, wacpb2, wicp;   
 double Cdh1T, wah1, wah114, wih1e, eh1n3, eh1n2, eh1b5, eh1b2;   
 double Net1T, wdpnet, wdpnet14, wdpnetpx, wpnetb2, wpneten, wpnet15;  
 double Cdc14T;  
 double PPXT, wapx, wipxp1;  
 double Esp1T, kspds, kdpds, kdpds20, kdpds20i;  
 double Cdc15T, wa1514, wi15, wi15b2;  
 double Tem1T, watemlo, witem, witempx;   
 double kslo, kslom1, kdlo, kdloh1;   
 double walob2, wilo;   
 double p14net;  
 double KEZ, KEZ2, KEZflag; 
 double c_vol;  
 double c_cln3, c_bck2;
 double c_whi5, c_sbf;
 double c_cln2;
 double c_cki, c_clb5, c_clb2;
 double c_swi5;
 double c_cdc20, c_cdh1, c_apcp;
 double c_cdc14, c_net1;
 double c_ppx;
 double c_pds1, c_esp1;
 double c_cdc15, c_tem1, c_men;
 double c_polo;
 double c_mcm1;
double flagD;


double	sig_sbf;	
double	sig_cki;	
double sig_swi5;
double	sig_cdh1;	
double	sig_mcm1;	
double	sig_apc;	
double sig_mad2;
double	sig_ppx;	
double sig_polo;	
double	sig_tem1;
double	sig_cdc15;	
double	gamm_sbf;	
double	gamm_cdh1;	
double gamm_mad2;
double	gamm_ppx;	
double	gamm_net1;
double	gamm_polo;	
double	gamm_cdc15;	
double MAD2T;

double ktr3,kdm3,mmin3,mfluc3,ktr4,kdm4,mmin4,mfluc4,ktr5,kdm5,mmin5,mfluc5;
double ktr6,kdm6,mmin6,mfluc6,ktr7,kdm7,mmin7,mfluc7,ktr8,kdm8,mmin8,mfluc8;
double ktr9,kdm9,mmin9,mfluc9,ktr10,kdm10,mmin10,mfluc10;

//double *y; // vector y (main variables)
// element  variable name
//    0     time
//    1     V
//    2     Cln3
//    3     Bck2
//    4     Whi5A
//    5     SBFA
//    6     Cln2
//    7     CKIT
//    8     CKIP
//    9     Clb5T
//    10    Clb2T
//    11    BUD
//    12    ORI
//    13    SPN
//    14    Swi5T
//    15    Cdc20T
//   16 Mad2A
//    17    APCP
//    18    Cdh1A
//    19    Net1A
//    20    PPXA
//    21    Pds1T
//    22    Cdc15A
//    23    Tem1A
//    24    PoloT
//    25    PoloA
//  26 UDNA
//  27 SPNALIGN
//  28 ORIFLAG

 
double dt=0.01, t0=0, tend=100;
int maxNCycles = 1000;
int maxNEvents = 5*maxNCycles;

// declare functions //
double randNumber();  /* uniform random variate generator */
float box_muller(float m, float s);	/* normal random variate generator */
void mainLoop(double *y, double * yout, double * xout, double * mout, 
					   double * exitcode,
						double *  nRowsMatrixes,
						double * seed
					   );
void initializeParam(double *u);

double MAX(double value1, double value2)
{
   if(value1>=value2) return(value1);
   else return(value2);
}

double MIN(double value1, double value2)
{
   if(value1<0 || value2<0) {return(0);}
   else
   {	
   	if(value1<=value2) return(value1);
   	else return(value2);
   }
}

int HEAV(double y)
{
   if(y>=0) return(1);
   else return(0);
}

double LANG(double ksp, double kdp, double yT)
{
   return( sqrt(ksp+kdp*yT)*1/sqrt(dt)*box_muller(0,1)*pfluc );
}

double ALPHA1(double ksp, double kdp, double yT, double V)
{
   return( yT*sqrt(2*ktr1*V*c_vol/(ksp+mmin1*ktr1*V*c_vol)*kdp/(1+kdm1/kdp))*1/sqrt(dt)*box_muller(0,1)*mfluc1 );   
}

double ALPHA2(double ksp, double kdp, double yT, double V)
{
   return( yT*sqrt(2*ktr2*V*c_vol/(ksp+mmin2*ktr2*V*c_vol)*kdp/(1+kdm2/kdp))*1/sqrt(dt)*box_muller(0,1)*mfluc2 );   
}


double ALPHA3(double ksp, double kdp, double yT, double V)
{
   return( yT*sqrt(2*ktr3*V*c_vol/(ksp+mmin3*ktr3*V*c_vol)*kdp/(1+kdm3/kdp))*1/sqrt(dt)*box_muller(0,1)*mfluc3 );   
}

double ALPHA4(double ksp, double kdp, double yT, double V)
{
   return( yT*sqrt(2*ktr4*V*c_vol/(ksp+mmin4*ktr4*V*c_vol)*kdp/(1+kdm4/kdp))*1/sqrt(dt)*box_muller(0,1)*mfluc4 );   
}


double ALPHA5(double ksp, double kdp, double yT, double V)
{
   return( yT*sqrt(2*ktr5*V*c_vol/(ksp+mmin5*ktr5*V*c_vol)*kdp/(1+kdm5/kdp))*1/sqrt(dt)*box_muller(0,1)*mfluc5 );   
}

double ALPHA6(double ksp, double kdp, double yT, double V)
{
   return( yT*sqrt(2*ktr6*V*c_vol/(ksp+mmin6*ktr6*V*c_vol)*kdp/(1+kdm6/kdp))*1/sqrt(dt)*box_muller(0,1)*mfluc6 );   
}


double ALPHA7(double ksp, double kdp, double yT, double V)
{
   return( yT*sqrt(2*ktr7*V*c_vol/(ksp+mmin7*ktr7*V*c_vol)*kdp/(1+kdm7/kdp))*1/sqrt(dt)*box_muller(0,1)*mfluc7 );   
}

double ALPHA8(double ksp, double kdp, double yT, double V)
{
   return( yT*sqrt(2*ktr8*V*c_vol/(ksp+mmin8*ktr8*V*c_vol)*kdp/(1+kdm8/kdp))*1/sqrt(dt)*box_muller(0,1)*mfluc8 );   
}


double ALPHA9(double ksp, double kdp, double yT, double V)
{
   return( yT*sqrt(2*ktr9*V*c_vol/(ksp+mmin9*ktr9*V*c_vol)*kdp/(1+kdm9/kdp))*1/sqrt(dt)*box_muller(0,1)*mfluc9 );   
}


double ALPHA10(double ksp, double kdp, double yT, double V)
{
   return( yT*sqrt(2*ktr10*V*c_vol/(ksp+mmin10*ktr10*V*c_vol)*kdp/(1+kdm10/kdp))*1/sqrt(dt)*box_muller(0,1)*mfluc10 );   
}


double H(double yT, double sig, double W)
{
   return( yT/(1+exp(-sig*W)) );
}

double ksp, kdp, W;
double  f(double y[], double x[], double m[], int i) // right-hand side functions of the derivatives
{
   switch (i)
   {
       case 1:  // V
         return( mu*y[1] );
         
      case 2:  // Cln3
         ksp= (ksn3*Dn3*y[1]/(Jn3+Dn3*y[1]))*c_cln3*av*y[1] +mu*y[2];
         kdp= kdn3;
         m[0]=ksp/(ktr1*y[1]*c_vol)+mmin1;
         return( ksp -kdp*y[2] +LANG(ksp, kdp, y[2]) +ALPHA1(ksp, kdp, y[2], y[1]) );
         
      case 3:  // Bck2
         ksp= (ksk2*y[1])*c_bck2*av*y[1] +mu*y[3];
         kdp= kdk2;
		 m[1]=ksp/(ktr3*y[1]*c_vol)+mmin3;
		 return( ksp -kdp*y[3] +LANG(ksp, kdp, y[3]) +ALPHA3(ksp, kdp, y[3], y[1]) );
         
      case 4:  // Whi5A
         W= wdpi5 +(wdpi514/(c_cdc14*av*y[1]))*x[7] -1/(av*y[1])*( wpi5n3/c_cln3*y[2] + wpi5k2/c_bck2*y[3] +wpi5n2/c_cln2*y[6] +wpi5b5/c_clb5*x[4] );
         return( gamm*H(Whi5T*c_whi5*av*y[1], sig, W) -(gamm-mu)*y[4] );
	
         
      case 5:  // SBFA
         W= wdpbf -(wpbfb2/(c_clb2*av*y[1]))*x[5];
		 return( gamm_sbf*H(SBFT*c_sbf*av*y[1], sig_sbf, W) -(gamm_sbf-mu)*y[5] );
         
      case 6:  // Cln2
         ksp=ksn2*c_cln2*av*y[1] +ksn2bf*c_cln2/c_sbf*x[6] +mu*y[6];
         kdp=kdn2;
         m[2]=ksp/(ktr2*y[1]*c_vol)+mmin2;
         return( ksp -kdp*y[6] +LANG(ksp, kdp, y[6]) +ALPHA2(ksp, kdp, y[6], y[1]) );
         
      case 7:  // CKIT
         ksp=kski*c_cki*av*y[1] +kskiswi5*c_cki/c_swi5*x[10] +mu*y[7];
         kdp=( kdki*(y[7]-y[8]) +kdkip*(y[8]) )/(0.001+y[7]);
		 m[3]=ksp/(ktr4*y[1]*c_vol)+mmin4;
		 return( ksp -kdp*y[7] +LANG(ksp, kdp, y[7]) +ALPHA4(ksp, kdp, y[7], y[1]) );
         
      case 8:  // CKIP
         W= wpkie/(av*y[1])*( ekin3/c_cln3*y[2] +ekik2/c_bck2*y[3] +ekin2/c_cln2*y[6] +ekib5/c_clb5*x[4] +ekib2/c_clb2*x[5] ) -wdpki -(wdpki14/(c_cdc14*av*y[1]))*x[7];
		 return( gammki*H(y[7], sig_cki, W) -(gammki-mu)*y[8] - kdkip*y[8] );
		 

      case 9:  // Clb5T
         ksp=ksb5*c_clb5*av*y[1] +(ksb5bf*c_clb5/c_sbf)*x[6] +mu*y[9];
		 kdp=kdb5 +1/(c_cdc20*av*y[1])*( kdb520*x[13] +kdb520i*x[14] );
		 m[4]=ksp/(ktr5*y[1]*c_vol)+mmin5;
		 return( ksp -kdp*y[9] +LANG(ksp, kdp, y[9]) +ALPHA5(ksp, kdp, y[9], y[1]) );
         
      case 10:  // Clb2T
         ksp=( ksb2*c_clb2*av*y[1] +ksb2m1*c_clb2/c_mcm1*x[11] )*y[1] +mu*y[10];
		 kdp=kdb2 +1/(av*y[1])*( kdb220/c_cdc20*x[13] +kdb220i/c_cdc20*x[14] +kdb2h1/c_cdh1*y[18] );
		 m[5]=ksp/(ktr6*y[1]*c_vol)+mmin6;
		 return( ksp -kdp*y[10] +LANG(ksp, kdp, y[10]) +ALPHA6(ksp, kdp, y[10], y[1]) );
         
      case 11:  // BUD
         return( ksbude*1/(av*y[1])*(ebudn3/c_cln3*y[2] +ebudn2/c_cln2*y[6] +ebudb5/c_clb5*x[4] +ebudb2/c_clb2*x[5]) -kdbud*y[11] );
         
      case 12:  // ORI
         return( ksorie*1/(av*y[1])*(eorib5/c_clb5*x[4] +eorib2/c_clb2*x[5]) -kdori*y[12] );
         
      case 13:  // SPN
         return( ksspn*HEAV(x[5]/(c_clb2*av*y[1])-Jspn) -kdspn*y[13] );
         
      case 14:  // Swi5T
         ksp=ksswi5*c_swi5*av*y[1] +ksswi5m1*c_swi5/c_mcm1*x[11] +mu*y[14];
         kdp=kdswi5;
		 m[6]=ksp/(ktr7*y[1]*c_vol)+mmin7;
		 return( ksp -kdp*y[14] +LANG(ksp, kdp, y[14]) +ALPHA7(ksp, kdp, y[14], y[1]) );
         
      case 15:  // Cdc20T
         ksp=ks20*c_cdc20*av*y[1] +ks20m1*c_cdc20/c_mcm1*x[11] +mu*y[15];
         kdp=kd20;
		 m[7]=ksp/(ktr8*y[1]*c_vol)+mmin8;
		 return( ksp -kdp*y[15] +LANG(ksp, kdp, y[15]) +ALPHA8(ksp, kdp, y[15], y[1]) );
         

		 
		 case 16:  // Mad2A
         W=wa20 -wi20mad*(y[26])*(1-(y[27]));
		 return( gamm_mad2*H(MAD2T*c_cdc20*av*y[1], sig_mad2,-1.0* W) -(gamm_mad2-mu)*y[16] );

      case 17:  // APCP
         W=(wacpb2/(c_clb2*av*y[1]))*x[5] -wicp;
		 return( gammcp*H(APCT*c_apcp*av*y[1], sig_apc, W) -(gammcp-mu)*y[17] );

      case 18:  // Cdh1A
         W=wah1 +(wah114/(c_cdc14*av*y[1]))*x[7] -wih1e/(av*y[1])*( eh1n3/c_cln3*y[2] +eh1n2/c_cln2*y[6] +eh1b5/c_clb5*x[4] +eh1b2/(c_clb2)*x[5]);
		return( gamm_cdh1*H(Cdh1T*c_cdh1*av*y[1], sig_cdh1, W) -(gamm_cdh1-mu)*y[18] );

      case 19:  // Net1A
         W=wdpnet +1/(av*y[1])*( +wdpnet14/c_cdc14*x[7] +wdpnetpx/c_ppx*y[20] -wpnetb2/c_clb2*x[5] -wpneten/c_men*x[9] -wpnet15/c_cdc15*y[22] );
		  return( gamm_net1*H(Net1T*c_net1*av*y[1], signet, W) -(gamm_net1-mu)*y[19] );

      case 20:  // PPXA
         W=wapx -1/(av*y[1])*(wipxp1/c_esp1*x[8]);
         return( gamm_ppx*H(PPXT*c_ppx*av*y[1], sig_ppx, W) -(gamm_ppx-mu)*y[20] );

      case 21:  // Pds1T
         ksp=kspds*c_pds1*av*y[1] +mu*y[21];
		 kdp=kdpds +1/(c_cdc20*av*y[1])*( kdpds20*x[13] + kdpds20i*x[14] );
		 m[8]=ksp/(ktr9*y[1]*c_vol)+mmin9;
		 return( ksp -kdp*y[21] +LANG(ksp, kdp, y[21]) +ALPHA9(ksp, kdp, y[21], y[1]) );
      
      case 22:  // Cdc15A
         W=-wi15 +1/(av*y[1])*( wa1514/c_cdc14*x[7] -wi15b2/c_clb2*x[5] );
		 return( gamm_cdc15*H(Cdc15T*c_cdc15*av*y[1], sig_cdc15, W) -(gamm_cdc15-mu)*y[22] );
		 

      case 23:  // Tem1A
         W=-witem +1/(av*y[1])*( -witempx/c_ppx*y[20] +watemlo/c_polo*y[25] );
		  return( gammtem*H(Tem1T*c_tem1*av*y[1], sig_tem1, W) -(gammtem-mu)*y[23] );
		 

      case 24:  // PoloT
         ksp=kslo*c_polo*av*y[1] +kslom1*c_polo/c_mcm1*x[11] +mu*y[24];
         kdp=kdlo +kdloh1/(c_cdh1*av*y[1])*y[18];
		 m[9]=ksp/(ktr10*y[1]*c_vol)+mmin10;
		 return( ksp -kdp*y[24] +LANG(ksp, kdp, y[24]) +ALPHA10(ksp, kdp, y[24], y[1]) );
         
      case 25:  // PoloA
         W=-wilo +1/(av*y[1])*(walob2/c_clb2*x[5]);
		  return( gamm_polo*H(y[24], sig_polo, W) -(gamm_polo-mu)*y[25] -(kdlo +kdloh1/(c_cdh1*av*y[1])*y[18])*y[25] );
		 
		 case 26:  // UDNA
		 return(0);
		 
		 case 27:  // SPNALIGN
		 return(0);
		 
		 case 28:  // ORIFLAG
		 return(0);

   }
}

double updatex(double y[],double x[],int i)
{
   switch (i)
   {
      case 4:  // Clb5
         return ( MAX( y[9]*(y[9]+y[10]-y[7])/(0.001+y[9]+y[10]) , 0 ) );

      case 5:  // Clb2
         return ( MAX( y[10]*(y[9]+y[10]-y[7])/(0.001+y[9]+y[10]) , 0 ) );

      case 6:  // SBF
         return( MAX( y[5]-y[4] , 0 ) );

      case 7:  // Cdc14
	 return ( MAX( Cdc14T*c_cdc14*av*y[1]-p14net*y[19] , 0 ) );

      case 8:  // Esp1
         return ( MAX( Esp1T*c_esp1*av*y[1]-y[21] , 0 ) );

      case 9:  // MEN (Tem1A:Cdc15A)
	 return ( MIN( y[22] , y[23] ) );         

      case 10:  // Swi5A
		 return ( H( y[14], sig_swi5, waswi514/(c_cdc14*av*y[1])*x[7] -wiswi5b2/(c_clb2*av*y[1])*x[5] ) );
 
      case 11:  // Mcm1A
	  return ( H( Mcm1T*c_mcm1*av*y[1], sig_mcm1, wam1b2/(c_clb2*av*y[1])*x[5] -wim1 ) );
	  
	  case 12:  // Cdc20A
	  return ( MAX( 0.0 , y[15]-y[16] ) ); 

		case 13:  // Cdc20A:APCP
	  return ( MIN( x[12] , y[17] ) ); 

		case 14:  // Cdc20A:APC
	  return ( MIN( x[12]-x[13] , APCT-y[17]) ); 	  

   }
}


int nsteps;
bool _print_all_C_files=false;

//Gateway function called by Matlab
void mexFunction( int nlhs, mxArray *plhs[],
                  int nrhs, const mxArray *prhs[] )
{
  
  double *tspan,*stepSize,*u,*yout,*xout,*mout;
  double *nRowsMatrixes;
  double 	*exitcode;
  
  double *y, *seed;
  mxArray * y_in, *u_in;
  
  /* Check for proper number of arguments. */
  if(nrhs!=5) {
    mexErrMsgTxt("5 inputs required.");
  } else if(nlhs!=5) {
    mexErrMsgTxt("5 output arguments required.");
  }
  
  //Get pointers to input data
  tspan=mxGetPr(prhs[0]);
  y_in = mxDuplicateArray(prhs[1]);
  y=mxGetPr(y_in);
  stepSize=mxGetPr(prhs[2]);
  dt = stepSize[0];
  tend = tspan[1];
  t0 = tspan[0];
  u_in = mxDuplicateArray(prhs[3]);
  u=mxGetPr(u_in);
  
  seed=mxGetPr(prhs[4]);
  
  
  //compute number of states and steps
  nsteps=(int)round((tspan[1]-tspan[0])/stepSize[0]);
  
  
  // Create matrices for the return arguments. 
  plhs[0] = mxCreateDoubleMatrix(nsteps,N,mxREAL);//yout
  plhs[1] = mxCreateDoubleMatrix(nsteps,M,mxREAL);//xout
  plhs[2] = mxCreateDoubleMatrix(nsteps,O,mxREAL);//mout
  plhs[3] = mxCreateDoubleMatrix(maxNEvents,1,mxREAL);//exitcode
  plhs[4] = mxCreateDoubleMatrix(24,1,mxREAL);//nRowsMatrixes
  
  //Get pointers to output data
  yout=mxGetPr(plhs[0]);
  xout=mxGetPr(plhs[1]);
  mout=mxGetPr(plhs[2]);
  exitcode =mxGetPr(plhs[3]);
  nRowsMatrixes=mxGetPr(plhs[4]);
  
  initializeParam(u);
  
 mainLoop(y,yout,xout,mout,
			exitcode,
			nRowsMatrixes,
			seed);

}//End Gateway


void initializeParam(double *u) {
    ueq=u(1); 
   pfluc=u(2); 
   mfluc1=u(3);
   
ktr1=u(4); 
kdm1=u(5) , 
mmin1=u(6);
mfluc2=u(7) ;
ktr2=u(8) ; 
kdm2=u(9); 
mmin2=u(10);
mdt=u(11) ;   
gamm=u(12); 
gammki=u(13); 
gammcp=u(14) ; 
gammtem=u(15) ;   
sig=u(16);
signet=u(17) ;   
ksn3=u(18); 
Dn3=u(19); 
Jn3=u(20) ; 
kdn3=u(21); 
ksk2=u(22); 
kdk2=u(23);   
Whi5T=u(24); 
wdpi5=u(25); 
wdpi514=u(26) ;
wpi5n3=u(27) ; 
wpi5k2=u(28); 
wpi5n2=u(29) ; 
wpi5b5=u(30) ;  
SBFT=u(31); 
wdpbf=u(32); 
wpbfb2=u(33); 
ksn2=u(34); 
ksn2bf=u(35) ;
kdn2=u(36) ; 
kski=u(37) ; 
kskiswi5=u(38) ;
kdki=u(39); 
kdkip=u(40); 
wpkie=u(41); 
ekin3=u(42);
ekik2=u(43) ; 
ekin2=u(44) ; 
ekib5=u(45) ; 
ekib2=u(46) ;
wdpki=u(47) ; 
wdpki14=u(48);  
ksb5=u(49) ;
ksb5bf=u(50) ; 
kdb5=u(51); 
kdb520=u(52); 
kdb520i=u(53) ;
ksb2=u(54); 
ksb2m1=u(55) ;
kdb2=u(56) ; 
kdb220=u(57) ; 
kdb220i=u(58);
kdb2h1=u(59) ;  
ksbude=u(60); 
ebudn3=u(61) ; 
ebudn2=u(62) ; 
ebudb5=u(63); 
ebudb2=u(64); 
kdbud=u(65); 
ksorie=u(66) ; 
eorib5=u(67) ;
eorib2=u(68) ; 
kdori=u(69) ; 
ksspn=u(70) ; 
kdspn=u(71) ; 
Jspn=u(72);  
Mcm1T=u(73); 
wam1b2=u(74);
wim1=u(75);  
ksswi5=u(76); 
ksswi5m1=u(77);
kdswi5=u(78);   
waswi514=u(79); 
wiswi5b2=u(80); 
ks20=u(81);
ks20m1=u(82); 
kd20=u(83);  
wa20=u(84); 
wi20mad=u(85);  
APCT=u(86); 
wacpb2=u(87); 
wicp=u(88) ;   
Cdh1T=u(89); 
wah1=u(90) ; 
wah114=u(91);
wih1e=u(92) ; 
eh1n3=u(93); 
eh1n2=u(94); 
eh1b5=u(95); 
eh1b2=u(96);   
Net1T=u(97);
wdpnet=u(98); 
wdpnet14=u(99);
wdpnetpx=u(100); 
wpnetb2=u(101);
wpneten=u(102) ; 
wpnet15=u(103) ;  
Cdc14T=u(104);  
PPXT=u(105); 
wapx=u(106); 
wipxp1=u(107);  
Esp1T=u(108);
kspds=u(109) ; 
kdpds=u(110); 
kdpds20=u(111); 
kdpds20i=u(112);  
Cdc15T=u(113) ; 
wa1514=u(114) ; 
wi15=u(115) ; 
wi15b2=u(116);  
Tem1T=u(117) ; 
watemlo=u(118) , 
witem=u(119); 
witempx=u(120) ;   
kslo=u(121); 
kslom1=u(122);
kdlo=u(123) ; 
kdloh1=u(124) ;   
walob2=u(125); 
wilo=u(126);   
p14net=u(127);  
KEZ=u(128); 
KEZ2=u(129); 
KEZflag=u(130); 
c_vol=u(131);  
c_cln3=u(132); 
c_bck2=u(133);
c_whi5=u(134); 
c_sbf=u(135) ;
c_cln2=u(136);
c_cki=u(137); 
c_clb5=u(138); 
c_clb2=u(139) ;
c_swi5=u(140) ;
c_cdc20=u(141); 
c_cdh1=u(142); 
c_apcp=u(143) ;
c_cdc14=u(144) ; 
c_net1=u(145);
c_ppx=u(146) ;
c_pds1=u(147); 
c_esp1=u(148);
c_cdc15=u(149); 
c_tem1=u(150); 
c_men=u(151);
c_polo=u(152);
c_mcm1=u(153) ;
 flagD =   u(154) ;
sig_sbf= u(155) ;	
sig_cki= u(156) ;	
sig_swi5= u(157) ;
sig_cdh1= u(158) ;	
sig_mcm1= u(159) ;	
sig_apc= u(160) ;	
sig_mad2=u(161);
sig_ppx= u(162) ;	
sig_polo= u(163) ;	
sig_tem1= u(164) ;
sig_cdc15= u(165) ;	
gamm_sbf= u(166) ;	
gamm_cdh1= u(167) ;		
gamm_mad2=u(168);
gamm_ppx= u(169) ;	
gamm_net1= u(170) ;
gamm_polo= u(171) ;	
gamm_cdc15= u(172) ;	
MAD2T=u(173);
ktr3=u(174);
kdm3=u(175);
mmin3=u(176);
mfluc3=u(177);
ktr4=u(178);
kdm4=u(179);
mmin4=u(180);
mfluc4=u(181);
ktr5=u(182);
kdm5=u(183);
mmin5=u(184);
mfluc5=u(185);
ktr6=u(186);
kdm6=u(187);
mmin6=u(188);
mfluc6=u(189);
ktr7=u(190);
kdm7=u(191);
mmin7=u(192);
mfluc7=u(193);
ktr8=u(194);
kdm8=u(195);
mmin8=u(196);
mfluc8=u(197);
ktr9=u(198);
kdm9=u(199);
mmin9=u(200);
mfluc9=u(201);
ktr10=u(202);
kdm10=u(203);
mmin10=u(204),
mfluc10=u(205);
   
   
}


#undef dydt(A)

#undef y(A)

#undef u(A)

// Euler integration
// it returns 1 if a NaN is generated, so that the C code can terminate gracefully for Matlab
int euler(double y[], double x[], double m[], double h)
{
   double yk[N];
   int i;
   for (i=1;i<N;i++) yk[i]=h*f(y, x, m, i);
   for (i=1;i<N;i++) {
			y[i]+=yk[i]; 
			if(y[i]<0) y[i]=0; 
			if(isnan(y[i])) {
			//  mexPrintf("y %f is NaN\n" ,i); 
			  return 1;
			} 
	}
   for (i=4;i<M;i++) x[i]=updatex(y, x, i);
   y[0]+=h;
   return 0;
}


void mainLoop(double *y, double * yout, double * xout, double * mout,
					  double * exitcode,
					  double * nRowsMatrixes,
					   double* seed) {


/* internal filenames */
FILE *output_FILE;                   
FILE *family_FILE;
FILE *cycletime_m_FILE;
FILE *cycletime_d_FILE;
FILE *cycletimemin_m_FILE;
FILE *cycletimemin_d_FILE;
FILE *massatb_m_FILE;
FILE *massatb_d_FILE;
FILE *t1_m_FILE;
FILE *t1_d_FILE;
FILE *t2_m_FILE;
FILE *t2_d_FILE;
FILE *t3_m_FILE;
FILE *t3_d_FILE;
FILE *g1_m_FILE;
FILE *g1_d_FILE;
FILE *t1_mass_m_FILE;
FILE *t1_mass_d_FILE;
FILE *g1_mass_m_FILE;
FILE *g1_mass_d_FILE;
FILE *divisiontime_FILE;
FILE *exitcode_FILE;


double* x =(double*)mxCalloc(M,sizeof(double));  //make space for vectors
//double x[M]; // vector x (other variables)
// element  variable name
//    0     flagSTART		// 0 or 1 indicating the START transition
//    1     flagBUD		// 0 or 1 indicating the BUD emergence
//    2     flagP		// 0 or 1 indicating that cell is permitted to divide
//    3     flagORI		// 0 or 1 indicating activation of DNA synthesis
//    4     Clb5
//    5     Clb2
//    6     SBF
//    7     Cdc14
//    8     Esp1
//    9     MEN (Tem1A:Cdc15A)
//    10    Swi5A
//    11    Mcm1A

double yold[N]; // y variable state at t-1  
double xold[M]; // x variable state at t-1

double* m =(double*)mxCalloc(O,sizeof(double));  //make space for vectors
//double m[O]; //  vector m (no. of mRNA molecules)
//    0    mCLN3
//    1    mBCK2
//    2    mCLN2
//    3    mCKI
//    4    mCLB5
//    5    mCLB2
//    6    mSWI5
//    7    mCDC20
//    8    mPDS1
//    9    mPOLO


if(_print_all_C_files){
	/* external filenames */
	output_FILE=fopen("inc.txt", "a");               
	exitcode_FILE=fopen("exitcode.txt","w");
}

//srand ( time(NULL) );    // seed for random numbers

unsigned int unsigned_int_seed = static_cast<unsigned int>(seed[0] + 0.5);
//mexPrintf("unsigned_int_seed = %d\n",unsigned_int_seed);
srand(unsigned_int_seed);
  
int i;                  // for general counting
//int cell_type = 0;

   x[0]=0.000000; x[1]=0.000000; x[2]=0.000000; x[3]=0.000000; 
   
   // Updating variables in vector x
	for (i=4;i<M;i++) x[i]=updatex(y, x, i);
	
	
for(i=0;i<N;i++) yold[i]=y[i];
for(i=0;i<M;i++) xold[i]=x[i];


double last_tdiv=t0;
double last_tstart=0;
double last_tbud=0;
double last_massatb_m=0;
double last_massatb_d;

if(t0>0)/*means that this initial condition is a daughter cell on the family list*/ last_massatb_d=y[1];
else last_massatb_d=0;

// main (time) loop
double t;
int time_index = 0;
int exitcode_index = 0;
int  err = 0;

for (t=t0+dt; t<=tend ;t+=dt)                
{
  
   //Numerical Integration
   err = euler(y, x, m, dt);
   if(err==1) {
		break;
   }

   // Events

   // Cell viability
   if(y[1]>20){
		mexPrintf("Size>20: Cell dead!\n"); 
		//exitcode_FILE=fopen("exitcode.txt","w");
		exitcode[exitcode_index]=0;
		exitcode_index++;
		break;
	}

   // START transition
   if( x[6]/(c_sbf*av*y[1]) >= 0.5 && xold[6]/(c_sbf*av*yold[1]) < 0.5 && x[0]==0 )
   {
      if(x[1]!=0) {
		//mexPrintf("error1: Bud emerges before Start transition!\n"); 
		//exitcode_FILE=fopen("exitcode.txt","w");
		exitcode[exitcode_index]=1;
		exitcode_index++;
		break;
		}
      if(x[2]!=0) {
		//mexPrintf("error2: Cell division is permitted before Start transition!\n"); 
		//exitcode_FILE=fopen("exitcode.txt","w");
		exitcode[exitcode_index]=2;
		exitcode_index++;
		break;
	 }

      x[0]=1;  // set FlagSTART=1
	  last_tstart=y[0];
   }

   
   // Bud emergence
   if( y[11] >= 1 && yold[11] < 1 && x[1]==0)
   {
      if(x[2]!=0) {
		//mexPrintf("error3: Cell division is permitted before bud emerges!\n"); 
		//exitcode_FILE=fopen("exitcode.txt","w");
		exitcode[exitcode_index]=3;
		exitcode_index++;
		break;
	  }
      if(y[13]>=1) {
		//mexPrintf("error4: SPN is complete before bud emerges!\n"); 
		//exitcode_FILE=fopen("exitcode.txt","w");
		exitcode[exitcode_index]=4;
		exitcode_index++;
		break;
	 }
      
      x[1]=1;  // set flagBUD=1
	  last_tbud=y[0];
   }
   
   // ORI activation
   if( y[12] >= 1 && yold[12] < 1 )
   {
    y[26]=y[28]; // UDNA=ORIFLAG
	  y[28]=0;  // ORIFLAG=0.0
   
      if(x[0]!=1) {
		//	mexPrintf("error5: Start transition is not executed before ORI activation!\n"); 
			//exitcode_FILE=fopen("exitcode.txt","w");
			exitcode[exitcode_index]=5;
		exitcode_index++;
		break;
	  }
       if(x[2]!=0) {
		//mexPrintf("error6: Cell division is permitted before ORI activation!\n"); 
		 //exitcode_FILE=fopen("exitcode.txt","w");
		 exitcode[exitcode_index]=6;
	 	exitcode_index++;
	 	break;
	 	}
       if(x[3]!=0) {
	//		mexPrintf("error7: ORI is not relicensed before ORI activation\n"); 
			// exitcode_FILE=fopen("exitcode.txt","w");
	 		exitcode[exitcode_index]=7;
	 		exitcode_index++;
	 		break;
	 	}
       if(y[13]>=1) {
	//	mexPrintf("error8: SPN is complete before ORI activation!\n"); 
		 //exitcode_FILE=fopen("exitcode.txt","w");
	 	exitcode[exitcode_index]=8;
	 	exitcode_index++;
	 	break;
		}

      x[3]=1; // set flagORI=1
   }
   
   // SPN completion
   if( y[13] >= 1  && yold[13] < 1)
   {
   y[27]=1; // reset SPNALIGN
      if(x[0]!=1) {
		//mexPrintf("error9: START transition is not executed before SPN is complete!\n"); 
		//exitcode_FILE=fopen("exitcode.txt","w");
		exitcode[exitcode_index]=9;
		exitcode_index++;
		break;
	  }
      if(x[1]!=1) {
		//mexPrintf("error10: Bud does not emerge before SPN is complete!\n"); 
			//exitcode_FILE=fopen("exitcode.txt","w");
			exitcode[exitcode_index]=10;
		exitcode_index++;
		break;
		}
       if(x[3]!=1) {
	//	mexPrintf("error11: ORI is not initiated before SPN is complete\n"); 
			// exitcode_FILE=fopen("exitcode.txt","w");
	 	exitcode[exitcode_index]=11;
	 		exitcode_index++;
	 		break;
		}
   }

   // Cell division permission
   if( x[5]/(c_clb2*av*y[1]) >= KEZflag  && xold[5]/(c_clb2*av*yold[1]) < KEZflag && x[2]==0)
   {      
      x[2]=1; // set flagP = 1
   }


   // Cell division
   if( x[5]/(c_clb2*av*y[1]) <= KEZ  && xold[5]/(c_clb2*av*yold[1]) > KEZ && x[2]==1 )
   {
      if(x[0]!=1) {
		//mexPrintf("error12: START transition is not executed before cell division!\n"); 
		//exitcode_FILE=fopen("exitcode.txt","w");
		exitcode[exitcode_index]=12;
		exitcode_index++;
		break;
	}
      if(x[1]!=1) {
		//mexPrintf("error13: BUD does not emerge before cell division!\n"); 
		//exitcode_FILE=fopen("exitcode.txt","w");
		exitcode[exitcode_index]=13;
		exitcode_index++;
		break;
	 }      
       if(x[3]!=1) {
	//	  mexPrintf("error14: ORI isn't initiated before cell division!\n"); 
	 	  // exitcode_FILE=fopen("exitcode.txt","w");
	 	  exitcode[exitcode_index]=14;
	 	exitcode_index++;
	 	break;
	  }
      if(y[13] <1) {
			//  mexPrintf("error15: SPN is not complete before cell division!\n"); 
			//exitcode_FILE=fopen("exitcode.txt","w");
			exitcode[exitcode_index]=15;
			exitcode_index++;
			break;
	  }

      double fr=ueq*box_muller(1,0.05);    // cell division noise
	  
	  
      last_massatb_d=(1-fr)*y[1];
      
      // Now continue with the mother cell
      for(i=1;i<N;i++) if( i!=11 && i!=12 && i!=13  ) y[i]*=fr;   // component partition
	   y[13]=0; //reset SPN to 0
	  y[26]=0; // reset UDNA to 0
	  y[27]=0; // reset SPNALIGN to 0
      y[11]=0; // reset BUD
      x[0]=0; x[1]=0; x[2]=0; // reset flagSTART, flagBUD, and flagP
      flagD=0;
      for (i=4;i<M;i++) x[i]=updatex(y, x, i);  // update x
      
      last_massatb_m=y[1];
      last_tdiv=y[0];
      // update current cell_type to 0 (the daughter cell becomes the mother cell)
      //cell_type=0; 
   }
   
   // Ori relicensed
   if ( x[5]/(c_clb2*av*y[1]) + x[4]/(c_clb5*av*y[1]) <= KEZ2 && xold[5]/(c_clb2*av*yold[1]) + xold[4]/(c_clb5*av*yold[1]) > KEZ2 && x[3]==1)
   {
	  y[12]=0; x[3]=0;  // reset ORI and flagORI
	  y[28]=1;  //ORIFLAG=1
   } 


   if ( y[13] >= 1 && yold[13] < 1 )
   {
	if(flagD==1) {
			mexPrintf("Cell does not divide properly at t= %f \n",y[0]); 
					//exitcode_FILE=fopen("exitcode.txt","w"); 
				exitcode[exitcode_index]=y[0]; //record the time when the wrong division occurs
				exitcode_index++;
				break;
			}
        flagD=1;

   }

   if(exitcode_index!= 0) {
			mexPrintf("exitcode_index not zero \n");
			break;
   }
   if(err!= 0) {
			mexPrintf("euler call generated a Nan \n");
			break;
   }
   
   // keep current vairable states
   for(i=0;i<N;i++) yold[i]=y[i];
   for(i=0;i<M;i++) xold[i]=x[i];

    //print to output
   for (i=0;i<N;i++) {
	    yout[time_index+i*nsteps]=y[i];
	}
   
   for (i=0;i<M;i++) {
		xout[time_index+i*nsteps]=x[i];
	}
	
	
 
    for(i=0; i<O;i++) {
	 mout[time_index+i*nsteps]=m[i];
   }
 
   time_index++;
   
}
// close curly bracket for the main (time) loop


if(_print_all_C_files) {
	fprintf(output_FILE, "0\t");
	for (i=1;i<N;i++) fprintf(output_FILE, "%f\t", y[i]);
	fprintf(output_FILE, "0\t%f\t%f\t%f\t%f\n", x[0],x[1],x[2],x[3]);
	}
   
mxFree((void*)x);       //free space 
mxFree((void*)m);


nRowsMatrixes[0]=time_index;//yout,
nRowsMatrixes[1]=time_index;//xout,
nRowsMatrixes[2]=time_index;//mout,
nRowsMatrixes[3]= exitcode_index;//exitcode,

if(_print_all_C_files) {
	fclose(output_FILE);
	fclose(exitcode_FILE);
}
}


//////////////////////////////////// functions ///////////////////////////////////
// uniform variable generator
double randNumber()
{
    double value = rand()/((double)RAND_MAX + 1);
    return value;
}


// normal distribution variable generator
/* boxmuller.c           Implements the Polar form of the Box-Muller
                         Transformation

                      (c) Copyright 1994, Everett F. Carter Jr.
                          Permission is granted by the author to use
			  this software for any application provided this
			  copyright notice is preserved.
*/
float box_muller(float m, float s)	/* normal random variate generator */
{				        /* mean m, standard deviation s */
	float x1, x2, w, y1;
	static float y2;
	static int use_last = 0;

	if (use_last)		        /* use value from previous call */
	{
		y1 = y2;
		use_last = 0;
	}
	else
	{
		do {
			x1 = 2.0 * randNumber() - 1.0;
			x2 = 2.0 * randNumber() - 1.0;
			w = x1 * x1 + x2 * x2;
		} while ( w >= 1.0 );

		w = sqrt( (-2.0 * log( w ) ) / w );
		y1 = x1 * w;
		y2 = x2 * w;
		use_last = 1;
	}

	return( m + y1 * s );
}
